# Supplementary material for: Controllable Synthesis and Growth Mechanism of Interlayer-Coupled Multilayer Graphene
Source: Nanomaterials (Basel). 2023 Sep 25;13(19):2634. doi: 10.3390/nano13192634 (PMC10574119; doi:10.3390/nano13192634)
Supplement: Supplementary file 1 [file nanomaterials-13-02634-s001.zip]

Archive with 1 entries (1 files):
- nanomaterials-2606148-supplementary.pdf
